# Supplementary material for: Mitogenomic Phylogeny of Tonnoidea Suter, 1913 (1825) (Gastropoda: Caenogastropoda)
Source: Animals (Basel). 2023 Oct 27;13(21):3342. doi: 10.3390/ani13213342 (PMC10649890; doi:10.3390/ani13213342)
Supplement: Supplementary file 1 [file animals-13-03342-s001.zip]

Archive with 1 entries (1 files):
- animals-2623138-supplementary.pdf
